# Supplementary material for: Astrocytic Ca2+ signals are required for the functional integrity of tripartite synapses
Source: Mol Brain. 2013 Jan 28;6:6. doi: 10.1186/1756-6606-6-6 (PMC3563617; doi:10.1186/1756-6606-6-6)
Supplement: Additional file 1 Table S1 — Cell type of lacZ-positive cells in specific brain areas of DTg mice. The NeuN-positive lacZ cells in the DG appear to correspond to the leakage observed in Tg1 mice (Figure 1D). [file 1756-6606-6-6-S1.xls]

## Sheet: Table S1
	Area	b-gal positive cells vs.								S100B positive cells vs.
		b-gal	S100B	(%)		b-gal	NeuN	(%)		S100B	b-gal	(%)
	Somatosensory cortex	1371	1371	100						1876	1526	80.8
	Hippocampus CA1	2044	2034	99.5		457	0	0		2351	2110	89.7
	DG	1654	1518	91.8		1537	17	1.1		1585	1386	87.4
	Amygdala	2339	2338	99.9		543	0	0		2691	2503	93
