# Supplementary material for: Astrocytic Ca2+ signals are required for the functional integrity of tripartite synapses
Source: Mol Brain. 2013 Jan 28;6:6. doi: 10.1186/1756-6606-6-6 (PMC3563617; doi:10.1186/1756-6606-6-6)
Supplement: Additional file 5 Table S2 — Number of Ca2+ events shown in Figure 2O and P. [file 1756-6606-6-6-S5.xlsx]

## Sheet: Sheet1
	Number of events
		No Puff	Puff 100ms	Puff 500 ms
	Ctrl	1106	618	551
	TTg	495	303	351
